# Supplementary material for: Differentiation of Human Tonsil-Derived Mesenchymal Stem Cells into Schwann-Like Cells Improves Neuromuscular Function in a Mouse Model of Charcot-Marie-Tooth Disease Type 1A
Source: Int J Mol Sci. 2018 Aug 14;19(8):2393. doi: 10.3390/ijms19082393 (PMC6121309; doi:10.3390/ijms19082393)
Supplement: Supplementary file 1 [file ijms-19-02393-s001.zip]

Archive with 1 entries (1 files):
- ijms-325523-SI.pdf
